# Supplementary material for: AI-based decision models for difficult airway assessment: from research innovation to clinical implementation—a narrative review
Source: Front Med (Lausanne). 2026 May 13;13:1818061. doi: 10.3389/fmed.2026.1818061 (PMC13212430; doi:10.3389/fmed.2026.1818061)
Supplement: Supplementary file 2 [file Table_2.xlsx]

## Sheet: Summary Table of Key Informatio
	Study	Year	Study Type	Sample Size	Data Source	Outcome Definition	Modeling Method	Validation Method	Calibration	Discrimination	Overall Risk	Key High-Risk Justification	Key Low-Risk Justification
[37]	1. Arvind et al.	2021	Development	4087	Multicenter (5 hospitals)	Intubation within 72 h	Random Forest	70/30 random split	No	AUC 0.84	Low	—	Large sample size (4087); Multicenter data; Independent test set; Class weight handling
[39]	2. Çelik et al.	2021	Development	1486→341	Single center	C-L III/IV + adjuncts	Random Forest	10‑fold CV	No	Sensitivity 92.85%	High	Selection bias (excluded 984 C-L grade 1 patients to balance classes); No sample size calculation; Missing data handling not reported; No calibration reported	—
[46]	3. Cho et al.	2023	Development + validation	5939	Single center	C-L III/IV	4‑layer CNN	10× random splits	Yes (Brier 0.023)	AUC 0.965	Low	—	Large sample size (5939); Repeated random validation; Calibration reported (Brier score + calibration plot); Balanced loss for class imbalance
[31]	4. Demir Senoglu et al.	2025	Development	329	Single center	C-L III/IV + adjuncts	SVM	80/20 train/test split + 5‑fold CV on training set	No	AUC 0.852	High	—	Sample size calculation (needed 273); Prospective design; SMOTE on training set; 5‑fold CV; Independent test set
[18]	5. García-García et al.	2024	Development	623	Multicenter (3 hospitals)	Composite endpoint	XGB	Nested 10-fold CV	Yes (calibration curve)	AUC 0.746-0.766	Low	—	Sample size calculation; Multicenter data; MICE imputation; Borderline‑SMOTE; Calibration reported (calibration curve); Nested CV
[35]	6. Hayasaka et al.	2021	Development	202	Single center	C-L III/IV	VGG16 + transfer learning + fine-tuning	5‑fold CV	No	AUC 0.864	Low	—	Transfer learning; Data augmentation; 5‑fold CV; Class balancing via oversampling augmentation; Early stopping
[45]	7. Kim H et al.	2023	Development	37057	Single center	ETT size/depth	GBRT	Temporal split (80% train / 20% test)	No	F1 0.502（uncuffed ETT）–0.669（cuffed ETT）	Low	—	Very large sample size (37,057); MICE imputation; 10‑fold CV; Independent test set; BorutaSHAP feature selection
[36]	8. Kim JH et al. (2022)	2022	Development	616	Single center	C-L III/IV	LGBM (Mallampati grade × age + sternomental distance)	80/20 random split	No	AUC 0.71	High	Severe overfitting (CV AUC 0.99 vs test AUC 0.71); Missing data simply deleted; No sample size calculation; No calibration reported	—
[20]	9. Kim JH et al. (2024a)	2024	Development	212	Single center	POGO score (regression)	Ridge Regression / Lasso Regression	80/20 random split	No	R² 0.12–0.21	High	Small sample size (212); Weak model performance (R²<0.22); Missing data simply deleted; Possible data leakage from augmentation; No calibration reported	—
[33]	10. Kim JH et al. (2024b)	2024	Development	1283 (after undersampling)	Single center	C-L III/IV	EfficientNet-B5 + multitask learning	4‑fold CV	No	AUC 0.81–0.88	High	Sample size reduced by undersampling (original 3053→1283); Data augmentation may leak information; Excluded patients without explanation; No calibration reported	—
[34]	11. Kim JH et al. (2021)	2021	Development + validation	1677	Single center	C-L III/IV	Balanced Random Forest (BRF)	80/20 random split	No	AUC 0.79	High	No sample size calculation; Missing data handled by exclusion (no details on missing proportion/type); No calibration reported; Moderate performance	—
[44]	12. Ming et al.	2025	Development	390	Single center	Double-lumen tube size (6 classes)	Baidu Wenxin ERNIE	70/30 random split	No	Accuracy 0.77	High	No sample size calculation; Small sample per class (n=65) for 6‑class task; Missing data handling not reported; No calibration reported	—
[30]	13. Pei et al.	2023	Development + validation	669	Single center	Difficult mask ventilation	Logistic Regression (LR) + PCA dimensionality reduction	10‑fold CV	No	AUC 0.825	Low	—	Prospective design; Post‑hoc sample size calculation (needed 331); 10‑fold CV; PCA dimensionality reduction; Reported AUC, sensitivity, specificity (AUC 0.825, sensitivity 0.829, specificity 0.733)
[40]	14. Rodiera et al.	2024	Development	313	Multicenter (2 hospitals)	C-L III/IV	LR	70/30 random split	No	AUC 0.90–0.91	High	No sample size calculation; No calibration reported; Only extreme cases (Cormack I and IV) analyzed, may overestimate performance; No recalibration after class imbalance handling	—
[32]	15. Tavolara et al.	2021	Development	152	Single center	Difficult intubation (C-L III/IV or multiple attempts/alternative devices)	CNN ensemble + attention-based multiple instance learning (MIL)	10‑fold CV	No	AUC 0.7105	High	Very small sample size (152); Outcome definition unclear; Study design, inclusion criteria not reported; Blinding not reported; No calibration reported	—
[29]	16. Xia et al.	2024	Development + validation	5849	Single center	Difficult videolaryngoscopy	ResNet‑18 + LightGBM	60/20/20 split	Yes (Brier score)	AUC 0.779	Low	—	Prospective design; Sample size calculation (needed 2272); Independent test set; Calibration reported (Brier score); Focal loss + oversampling for imbalance; Data augmentation
[38]	17. Yan et al.	2023	Development + validation	247 + 82	Single center	C-L III/IV	LASSO regression + multivariable logistic regression	External temporal validation (development: 2018.09-2020.12; validation: 2021.01-2021.12)	Yes (calibration plot + Brier)	AUC 0.97	Low	—	External validation (different time period); Calibration reported (calibration plot + Brier score); Blinded outcome assessment; LASSO to avoid overfitting; No missing data
[27]	18. Zhou et al.	2022	Development	500	Single center (retrospective, First Affiliated Hospital of Zhengzhou University)	Composite endpoint (difficult laryngoscopy/multiple attempts/ineffective standard equipment/procedure adjustment)	Gradient Boosting	70/30 random split	No	AUC 0.848	High	Class imbalance not addressed (difficult intubation prevalence 9.6%, 48/500 cases); Very low recall on test set (0.071, precision 100%, F1=0.133); No sample size calculation; No calibration reported; Missing data handling not reported	—

## Sheet: Table 1 Model Development Asse
	1	2	3	4	5	6	7	8	9	10	11	12	13	14	15	16	17	18
Domain 1: Participants and Data Sources
1.1Were appropriate data sources used?	yes	yes	yes	yes	yes	yes	yes	yes	yes	yes	yes	yes	yes	yes	yes	yes	yes	yes
1.2Was an appropriate study design used?	yes	yes	yes	yes	yes	yes	yes	yes	yes	yes	yes	yes	yes	yes	No information	yes	yes	yes
1.3Did in/exclusions result in representative dataset?	yes	yes	yes	yes	yes	yes	yes	yes	yes	yes	yes	yes	yes	yes	No information	yes	yes	yes
Domain 1 Judgment	low	low	low	High	low	low	low	low	low	low	low	low	low	low	High	low	low	low
Domain 2: Predictors
2.1Were predictors defined and assessed similarly?	yes	yes	yes	yes	yes	yes	yes	yes	yes	yes	yes	yes	yes	yes	yes	yes	yes	yes
2.2Was pre-processing similar for all participants?	yes	yes	yes	yes	yes	yes	yes	yes	yes	yes	yes	yes	yes	yes	yes	yes	yes	yes
2.3Were predictors assessed without knowledge of outcome?	yes	yes	yes	yes	yes	yes	yes	yes	yes	yes	yes	yes	yes	yes	No information	yes	yes	No information
2.4Were predictors available at intended use time?	yes	yes	yes	yes	yes	yes	yes	yes	yes	yes	yes	yes	yes	yes	yes	yes	yes	yes
Domain 2 Judgment	low	low	low	low	low	low	low	low	low	low	low	low	low	low	High	low	low	low
Domain 3: Outcome
3.1Were outcomes defined and assessed appropriately?	yes	yes	yes	yes	yes	yes	yes	yes	yes	yes	yes	yes	yes	yes	yes	yes	yes	yes
3.2Were outcomes assessed similarly for all participants?	yes	yes	yes	yes	yes	yes	yes	yes	yes	yes	yes	yes	yes	yes	No information	yes	yes	yes
3.3Were outcomes assessed without knowledge of predictors?	No information	yes	yes	yes	yes	yes	yes	yes	yes	yes	yes	yes	yes	yes	No information	yes	yes	No information
3.4Was time interval between predictor and outcome appropriate?	yes	yes	yes	yes	yes	yes	yes	yes	yes	yes	yes	yes	yes	yes	yes	yes	yes	yes
Domain 3 Judgment	low	low	low	low	low	low	low	low	low	low	low	low	low	low	High	low	low	low
Domain 4: Analysis
4.1Was sample size reasonable?	yes	Not applicable	yes	yes	yes	yes	yes	no	no	no	no	no	yes	No information	no	yes	yes	no
4.2Were continuous/categorical predictors handled appropriately?	yes	yes	yes	yes	yes	yes	yes	yes	yes	yes	yes	yes	yes	yes	yes	yes	yes	yes
4.3Were missing data handled appropriately?	yes	Not applicable	yes	yes	yes	yes	yes	no	no	no	no	no	yes	yes	No information	yes	yes	No information
4.4Was class imbalance addressed with recalibration?	yes	yes	yes	yes	yes	yes	NA	partially yes	NA	yes	yes	yes	yes	yes	yes	yes	Not applicable	no
4.5Were methods used to address overfitting?	yes	yes	yes	yes	yes	yes	yes	yes	yes	yes	yes	yes	yes	yes	yes	yes	yes	yes
Domain 4: Judgment	low	High	low	low	low	low	low	High	High	High	High	High	low	High	High	low	low	High
Overall quality concern	low	High	low	High	low	low	low	High	High	High	High	High	low	High	High	low	low	High
Rationale	Domain 1 Judgment:A retrospective cohort study was conducted, with data sourced from the electronic medical record systems of 5 hospitals (4087 cases). The inclusion criteria were clearly defined (aged 18 years or older, confirmed or suspected COVID-19 cases).Domain 2 Judgment：The predictor factors are the routinely collected laboratory and vital sign data. The preprocessing methods are uniform (…	Domain 1 Judgment:A prospective, single-blind cohort study included 1486 patients. The final analysis involved 341 cases (randomly excluded C-L grade 1 patients due to the need for balance in the categories). The inclusion/exclusion criteria were clearly defined.Domain 2 Judgment:The predictor factors are clearly defined (such as MMT, mouth opening degree, TMD, etc.), the measurement methods are …	Domain 1 Judgment:A retrospective cohort study was conducted, with data sourced from a single hospital (Seoul University Hospital). A total of 14,135 patients who underwent thyroid surgery were included. Ultimately, 5,939 cases (including all patients with C-L 3/4 grade) were selected, and the inclusion/exclusion criteria were clearly defined.Domain 2 Judgment:The predictor is the preoperative la…	Domain 1 Judgment: A prospective observational cohort study was conducted, involving 329 patients (including 62 cases of difficult intubation). The inclusion/exclusion criteria were clear, and sample size calculation was performed (273 cases). The final sample size met the requirements. Limited representativeness of the sample: The study was conducted exclusively at Düzce University Faculty of Me…	Domain 1 Judgment: A prospective observational cohort study was conducted at three hospitals in Spain (multicenter), involving 623 patients (53 cases of difficult intubation). The inclusion/exclusion criteria were clear, and the sample size (623 cases) was sufficient to support model training and internal validation.Domain 2 Judgment: The predictors included 7 demographic variables (sex, age, wei…	Domain 1 Judgment:A prospective observational study, conducted in a single center (Shimane University Hospital in Japan), included 202 patients. The inclusion/exclusion criteria were clearly defined (excluding patients who had undergone facial surgery, had limited neck movement, or had less than 3 years of experience as an anesthesiologist, etc.).Domain 2 Judgment:The predictor factors were 16 di…	Domain 1 Judgment:A retrospective cohort study was conducted in a single center (Seoul University Hospital). A total of 37,057 pediatric surgical patients were included, with clear inclusion/exclusion criteria and a very large sample size.Domain 2 Judgment:The predictive factors include demographic data such as age, gender, height, and weight. The definitions are clear, the collection methods are…	Domain 1 Judgment: Retrospective cohort study, single center (Chuncheon, South Korea), included 616 patients (64 cases of DL, 10.4%). Inclusion/exclusion criteria were clear (exclusion of those under 18 years old, regional anesthesia, facial/nasal abnormalities, video laryngoscopy users, etc.).Domain 2 Judgment: The predictors were age, BMI, Mallampati classification, SMD, and NC，and the final mo…	Domain 1 Judgment: Retrospective cohort study, single center (Chuncheon, South Korea), included 212 patients. Inclusion/exclusion criteria were clear (excluding patients with a history of airway surgery, cervical instability, emergency cases, video laryngoscopy contraindications, etc.). Data were from previous studies.Domain 2 Judgment: The predictive factors include age, gender, BMI, neck circum…	Domain 1 Judgment: A prospective single-center study included 3053 patients (with 1283 cases for final analysis). The inclusion/exclusion criteria were clear and the exclusion criteria were reasonable (such as history of airway surgery, facial/nasal abnormalities, and not fasting).Domain 2 Judgment: The predictor factors were four types of facial/neck photos taken from different positions (fronta…	Domain 1 Judgment: Retrospective cohort study, single center (Chuncheon, South Korea), included 1677 patients (210 cases of DL, 12.5%). Inclusion/exclusion criteria were clear (exclusion of patients under 18 years old, regional anesthesia, facial/nasal abnormalities, video laryngoscopy users, etc.).Domain 2 Judgment: The predictor factors are age, gender, height, weight, BMI, neck circumference, …	Domain 1 Judgment: Retrospective cohort study, single center (the Second Affiliated Hospital of Guangxi Medical University), included 500 cases, with a final total of 390 cases (65 cases in each category). The inclusion criteria were clear (age ≥ 18 years), and the categories were balanced through random sampling. Exclusion criteria were not detailed, but excluded cases with unqualified CT image …	Domain 1 Judgment:A prospective observational cohort study, conducted in a single center (Shanghai Ninth People's Hospital), included 669 patients (35 cases of DMV, 5.23%). The inclusion/exclusion criteria were clear, and the post hoc sample size calculation met the requirements (331 cases were needed, but 669 cases were actually included).Domain 2 Judgment:The predictor was 3D facial scan data (…	Domain 1 Judgment:A prospective multicenter observational study (in two hospitals in Spain), involving 313 patients. The inclusion/exclusion criteria were clearly defined (ASA I-III, elective surgery, direct laryngoscopy intubation). 125 cases were excluded (recent upper respiratory tract infection, nasal voice, recording errors, missing data), with clear reports.Domain 2 Judgment:The predictors …	Domain 1 Judgment: The data is sourced from Wake Forest Medical School, but the research design (prospective/retrospective?) is not described. The sample size was only 152 cases (76 difficult cases / 76 easy cases), and the calculation of the sample size was not reported. No reporting of inclusion/exclusion criteria. The patient's choice method is unclear, and there may be selection bias.Domain 2…	Domain 1 Judgment:A prospective single-center study (at Shanghai Ninth People's Hospital) included 5849 patients (514 cases of difficult video laryngoscopy, 8.8%). The inclusion/exclusion criteria were clear (excluding those with incomplete images or no intubation data). Sample size calculation was conducted (2272 cases were required, and 5849 cases were sufficient).Domain 2 Judgment:The predicto…	Domain 1 Judgment：Prospective cohort design, clearly defined inclusion/exclusion criteria, continuous inclusion of OSAHS patients (undergoing UPPP or ESG surgery), with a development cohort (2018.09-2020.12) and an external temporal validation cohort (2021.01-2021.12).Domain 2 Judgment：All the measurement methods of the predictive factors (age + 4 skeletal features: thyromental height, maximum ma…	Domain 1 Judgment：A retrospective cohort study was conducted using retrospective clinical data from the First Affiliated Hospital of Zhengzhou University (data accessible via BioStudies database). A total of 500 patients who underwent thyroid surgery were included (48 cases of difficult intubation, 9.6%). The inclusion/exclusion criteria were clearly defined (excluding cases with anatomical abnor…
Overall Judgment Criteria Low risk：All four domains rated low High risk：At least one domain rated high Unclear：At least one domain unclear, no high risk
1. Arvind V, Kim JS, Cho BH, Geng E, Cho SK. Development of a machine learning algorithm to predict intubation among hospitalized patients with COVID-19. J Crit Care. (2021) 62:25-30. doi: 10.1016/j.jcrc.2020.10.033. 2. Çelik F, Aydemir E. Prediction of difficult tracheal intubation by artificial intelligence: a prospective observational study. Duzce Medical Journal. (2021) 23(1):47-54. doi: 10.1…

## Sheet: Table 2 Model Evaluation Asses
	1	2	3	4	5	6	7	8	9	10	11	12	13	14	15	16	17	18
Domain 1: Participants and Data Sources
1.1Were appropriate data sources used?	yes	yes	yes	yes	yes	yes	yes	yes	yes	yes	yes	yes	yes	yes	yes	yes	yes	yes
1.2Was an appropriate study design used?	yes	yes	yes	yes	yes	yes	yes	yes	yes	yes	yes	yes	yes	yes	No information	yes	yes	yes
1.3Did in/exclusions result in representative dataset?	yes	yes	yes	yes	yes	yes	yes	yes	yes	yes	yes	yes	yes	yes	No information	yes	yes	yes
Domain 1 Judgment	low	low	low	High	low	low	low	low	low	low	low	low	low	low	High	low	low	low
Domain 2: Predictors
2.1Were predictors defined and assessed similarly?	yes	yes	yes	yes	yes	yes	yes	yes	yes	yes	yes	yes	yes	yes	yes	yes	yes	yes
2.2Was pre-processing similar for all participants?	yes	yes	yes	yes	yes	yes	yes	yes	yes	yes	yes	yes	yes	yes	yes	yes	yes	yes
2.3Were predictors assessed without knowledge of outcome?	yes	yes	yes	yes	yes	yes	yes	yes	yes	yes	yes	yes	yes	yes	No information	yes	yes	No information
2.4Were predictors available at intended use time?	yes	yes	yes	yes	yes	yes	yes	yes	yes	yes	yes	yes	yes	yes	yes	yes	yes	yes
Domain 2 Judgment	low	low	low	low	low	low	low	low	low	low	low	low	low	low	High	low	low	low
Domain 3: Outcome
Were outcomes defined and assessed appropriately?	yes	yes	yes	yes	yes	yes	yes	yes	yes	yes	yes	yes	yes	yes	No information	yes	yes	yes
Were outcomes assessed similarly for all participants?	yes	yes	yes	yes	yes	yes	yes	yes	yes	yes	yes	yes	yes	yes	No information	yes	yes	yes
Were outcomes assessed without knowledge of predictors?	No information	yes	yes	yes	yes	yes	yes	yes	yes	yes	yes	yes	yes	yes	No information	yes	yes	No information
Was time interval between predictor and outcome appropriate?	yes	yes	yes	yes	yes	yes	yes	yes	yes	yes	yes	yes	yes	yes	No information	yes	yes	yes
Domain 3 Judgment	low	low	low	low	low	low	low	low	low	low	low	low	low	low	High	low	low	low
Domain 4: Analysis (Validation)
Was validation data independent from development data?	yes	yes	yes	yes	yes	yes	yes	yes	yes	yes	yes	yes	yes	yes	yes	yes	yes	yes
Was validation sample size reasonable?	yes	No information	yes	yes	yes	No information	yes	No information	No information	yes	yes	yes	yes	yes	no	yes	No information	yes
Were missing data handled appropriately?	yes	No information	yes	yes	yes	yes	yes	no	No information	No information	No information	No information	yes	yes	No information	yes	yes	No information
Was model calibration reported?	no	no	yes	no	no	no	no	no	no	no	no	no	no	no	no	yes	yes	no
Was model discrimination reported?	yes	yes	yes	yes	yes	yes	yes	yes	yes	yes	yes	yes	yes	yes	yes	yes	yes	yes
Domain 4 Judgment	low	High	low	low	low	low	low	High	High	High	High	High	low	High	High	low	low	High
Overall risk of bias	low	High	low	High	low	low	low	High	High	High	High	High	low	High	High	low	low	High
Rationale	Domain 1 Judgment：The validation set consists of randomly selected 30% of the patients (1226 cases), which is identical to the development set and has the same data source.Domain 2 Judgment：The same definition of predictive factors and preprocessing methods as in the development set are adopted.Domain 3 JudgmentThe outcome was an objective event (intubation within 72 hours), and the impact of bli…	Domain 1 Judgment：Domain 2 Judgment：Domain 3 Judgment：Domain 4 Judgment：Sample size: Initially 1486 cases, but 984 patients with grade 1 C-L were excluded to balance the categories, raising doubts about the representativeness of the validation set. Missing data: No reporting of processing method No calibration accuracy reported The overall assessment indicates a high risk.	Domain 1 Judgment：The validation data were obtained from the same hospital and were randomly divided (80% for training / 20% for testing), with the process repeated 10 times. Although it was a non-independent external validation (within the same center), the random division method was appropriate.Domain 2 Judgment：The same X-ray image acquisition and processing methods as those in the development…	Domain 1 Judgment: A prospective observational cohort study was conducted, involving 329 patients (including 62 cases of difficult intubation). The inclusion/exclusion criteria were clear, and sample size calculation was performed (273 cases). The final sample size met the requirements. Limited representativeness of the sample: The study was conducted exclusively at Düzce University Faculty of Me…	Domain 1 Judgment：The validation set is the test fold in the 10-fold cross-validation, which is of the same origin as the development set and has the same data source.Domain 2 Judgment：Use the same definition, measurement and preprocessing methods for the predictive factors as in the development set.Domain 3 Judgment：Use the same outcome definition and determination method as that of the developm…	Domain 1 Judgment：Five-fold cross-validation, with 80% training and 20% testing in each fold, and the test fold being independent of the training fold.Domain 2 Judgment：Domain 3 Judgment：Domain 4 Judgment：Independent validation set: Five-fold cross-validation, the test fold was not used for training Calibration: Calibration not reported (Brier score, calibration plot) Discrimination: Reported AUC…	Domain 1 Judgment：The validation set consists of the most recent 20% of the data (based on time division), which is independent of the training set and has the same data source.Domain 2 Judgment：Domain 3 Judgment：Domain 4 Judgment：Independent validation set: Time division (the most recent 20%), approximately 7,411 cases Calibration: Calibration not reported (Brier score, calibration plot) Discrim…	Domain 1 Judgment：The validation set consists of randomly selected 20% of the data (124 cases), which is independent of the training set.Domain 2 Judgment：Domain 3 Judgment：Domain 4 Judgment：Validation set is independent: randomly divided, independent Missing data: Simply deleting them may affect the representativeness of the validation set. Calibration accuracy: Not reported Severe overfitting: …	Domain 1 Judgment:The validation set consists of randomly selected 20% of the data (43 cases), which is independent of the training set.Domain 2 Judgment:Domain 3 Judgment:Domain 4 Judgment:Validation set is independent: randomly divided, independent Verification of sample size: 43 cases, too small Missing data: Simply deleted, number not reported Calibration: No reported regression calibration (…	Domain 1 Judgment:Four-fold cross-validation. Each fold's test set is independent of the training set (all the images of the same patient are assigned to the same fold).Domain 2 Judgment:Domain 3 Judgment:Domain 4 Judgment:Independent validation set: Four-fold cross-validation, patient-level division Verification of sample size: Approximately 1659 images per fold (approximately 320 - 330 patients…	Domain 1 Judgment:The validation set consists of randomly selected 20% data (336 cases), which is independent of the training set, and the DL ratio remains the same (42/336, 12.5%).Domain 2 Judgment:Domain 3 Judgment:Domain 4 Judgment:Validation set is independent: randomly divided, independent Verification of sample size: 336 cases (42 cases of DL), sufficient Missing data: No information on mis…	Domain 1 Judgment:The validation set consists of randomly selected 30% of the data (approximately 117 cases), which is independent of the training set.Domain 2 Judgment:Domain 3 Judgment:Domain 4 Judgment:Validation set is independent: randomly divided, independent Verification of sample size: Approximately 117 cases, sufficient Missing data: Not reported Calibration: No multi-class calibration i…	Domain 1 Judgment:10-fold cross-validation, where the test set and training set for each fold are independent of each other.Domain 2 Judgment:Domain 3 Judgment:Domain 4 Judgment:Validation set independence: 10-fold cross-validation, independent Verification of sample size: Approximately 67 cases per fold, with a total of 669 cases, which is sufficient. Missing data: Exclude those of poor quality,…	Domain 1 Judgment:The validation set consists of randomly selected 30% of the data (94 cases), which is independent of the training set.Domain 2 Judgment:Domain 3 Judgment:Domain 4 Judgment:Validation set is independent: randomly divided, independent Verification of sample size: 94 cases, acceptable Calibration accuracy: Calibration accuracy not reported Discrimination: Reported AUC values of 0.9…	Domain 1 Judgment:The validation set was obtained from a 10-fold cross-validation, but the original sample size was small, raising doubts about the representativeness of the validation set.Domain 2 Judgment:Domain 3 Judgment:Domain 4 Judgment:Verification of sample size: Approximately 15 cases per fold, severely insufficient. No calibration accuracy reported The model's performance had an AUC of …	Domain 1 Judgment:The validation set consists of randomly selected 20% of the data (approximately 1170 cases), which is independent of the training set and has a reasonable proportion.Domain 2 Judgment:Domain 3 Judgment:Domain 4 Judgment:Validation set is independent: randomly divided, independent Verification of sample size: Approximately 1170 cases, sufficient Calibration: The Brier score was r…	Domain 1：The validation set was obtained from different time periods of the same hospital (from January 2021 to December 2021), and it followed the same inclusion/exclusion criteria as the development set.Domain 2 Judgment：Use the same measurement methods and preprocessing procedures as those in the development set.Domain 3 Judgment：The same outcome determination method and blind procedure as the…	Domain 1 Judgment：The validation set consists of randomly selected 30% of the data (150 cases), which is independent of the training set and has a reasonable proportion.Domain 2 Judgment：Domain 3 Judgment：Domain 4 Judgment：Validation set is independent: randomly divided, independent Verification of sample size: 150 cases, acceptable Missing data: Not reported Calibration: Calibration level not re…
1. Arvind V, Kim JS, Cho BH, Geng E, Cho SK. Development of a machine learning algorithm to predict intubation among hospitalized patients with COVID-19. J Crit Care. (2021) 62:25-30. doi: 10.1016/j.jcrc.2020.10.033. 2. Çelik F, Aydemir E. Prediction of difficult tracheal intubation by artificial intelligence: a prospective observational study. Duzce Medical Journal. (2021) 23(1):47-54. doi: 10.1…

## Sheet: Table 3 Overall Summary
Study	Year	Domain 1	Domain 2	Domain 3	Domain 4	Overall
Arvind et al.	2021	Low	Low	Low	Low	Low
Çelik et al.	2021	Low	Low	Low	High	High
Cho et al.	2023	Low	Low	Low	Low	Low
Demir Senoglu et al.	2025	High	Low	Low	Low	High
García-García et al.	2024	Low	Low	Low	Low	Low
Hayasaka et al.	2021	Low	Low	Low	Low	Low
Kim H et al.	2023	Low	Low	Low	Low	Low
Kim JH et al.	2022	Low	Low	Low	High	High
Kim JH et al.	2024	Low	Low	Low	High	High
Kim JH et al.	2024	Low	Low	Low	High	High
Kim JH et al.	2021	Low	Low	Low	High	High
Ming et al.	2025	Low	Low	Low	High	High
Pei et al.	2023	Low	Low	Low	Low	Low
Rodiera et al.	2024	Low	Low	Low	High	High
Tavolara et al.	2021	High	High	High	High	High
Xia et al.	2024	Low	Low	Low	Low	Low
Yan et al	2023	Low	Low	Low	Low	Low
Zhou et al.	2022	Low	Low	Low	High	High

## Sheet: Table4 Evaluation Summary
Study	Year	Validation type	Domain 1	Domain 2	Domain 3	Domain 4	Overall
Arvind et al.	2021	Internal (70/30)	low	low	low	low	low
Çelik et al.	2021	Internal (10-fold CV)	Low	Low	Low	High	High
Cho et al.	2023	Internal (10 random times)	low	low	low	low	low
Demir Senoglu et al.	2025	Internal (80/20 + 50% discount CV)	High	low	low	low	High
García-García et al.	2024	Internal (10-fold CV)	low	low	low	low	low
Hayasaka et al.	2021	Internal (50% discount CV)	low	low	low	low	low
Kim H et al. 2023		Internal (time division)	low	low	low	low	low
Kim JH et al.	2022	Internal (80/20 random)	Low	Low	Low	High	High
Kim JH et al.	2024	Internal (80/20 random)	Low	Low	Low	High	High
Kim JH et al.	2025	Internal (fourth-fold CV)	Low	Low	Low	High	High
Kim JH et al.	2021	Internal (80/20 random)	Low	Low	Low	High	High
Ming et al.	2025	Internal (70/30 random)	Low	Low	Low	High	High
Pei et al.	2023	Internal (10-fold CV)	low	low	low	low	low
Rodiera et al.	2024	Internal (70/30 random)	Low	Low	Low	High	High
Tavolara et al.	2021	Internal (10-fold CV)	High	High	High	High	High
Xia et al.	2024	Internal (60/20/20 division)	low	low	low	low	low
Yan et al.	2023	External (temporal)	low	low	low	low	low
Zhou et al.	2022	Internal (70/30 random)	Low	Low	Low	High	High
